# Supplementary material for: Experimental study of synergistic reinforcement of silty clay with glutinous rice paste and MICP
Source: PLoS One. 2023 May 11;18(5):e0284633. doi: 10.1371/journal.pone.0284633 (PMC10174498; doi:10.1371/journal.pone.0284633)
Supplement: S1 Data — (ZIP) [file pone.0284633.s001.zip]

Archive with 14 entries (12 files):
- basic data/
- basic data/Origin picture/
- basic data/Origin picture/A0-A4.opju
- basic data/Origin picture/A0-C1.opju
- basic data/Origin picture/A1-D1.opju
- basic data/Origin picture/A2-C2.opju
- basic data/Origin picture/A3-C3.opju
- basic data/Origin picture/A4-C4.opju
- basic data/Origin picture/B1-B4.opju
- basic data/Origin picture/C1-C4.opju
- basic data/Origin picture/D0-D4.opju
- basic data/Origin picture/Particle grading curve of soil.opju
- basic data/Origin picture/Urease activity.opju
- basic data/Unconfined compressive strength value.xlsx
