# Supplementary material for: Experimental study of synergistic reinforcement of silty clay with glutinous rice paste and MICP
Source: PLoS One. 2023 May 11;18(5):e0284633. doi: 10.1371/journal.pone.0284633 (PMC10174498; doi:10.1371/journal.pone.0284633)
Supplement: S1 Data — (ZIP) [file pone.0284633.s001.zip › basic data/Unconfined compressive strength value.xlsx]

## Sheet: Sheet1
轴向应变=轴向变形/80
校正后面积=12/（1-0.01*轴向应变）
轴向应力=2.84*测力计读书/校正面积*10
						D0 0N0J						D1 3N0J						D2 5N0J						D3 7N0J						D4 10N0J
						测力计读数（0.01mm）	轴向变形(0.01mm)	轴向应变ζ1（%）	校正后面积Aa（cm2）	轴向应力σ（KPa）		测力计读数（0.01mm）	轴向变形(0.01mm)	轴向应变ζ1（%）	校正后面积Aa（cm2）	轴向应力σ（KPa）		测力计读数（0.01mm）	轴向变形(0.01mm)	轴向应变ζ1（%）	校正后面积Aa（cm2）	轴向应力σ（KPa）		测力计读数（0.01mm）	轴向变形(0.01mm)	轴向应变ζ1（%）	校正后面积Aa（cm2）	轴向应力σ（KPa）		测力计读数（0.01mm）	轴向变形(0.01mm)	轴向应变ζ1（%）	校正后面积Aa（cm2）	轴向应力σ（KPa）
						0	0	0	12	0		0	0	0	12	0		1	160	2	12.2449	2.31933		0	0	0	12	0		0	0	0	12	0
						1	20	0.25	12.0301	2.36075		3	20	0.25	12.0301	7.08225		2	180	2.25	12.2762	4.62683		3	20	0.25	12.0301	7.08225		1	40	0.5	12.0603	2.35483
						2	40	0.5	12.0603	4.70967		5	40	0.5	12.0603	11.7742		3	200	2.5	12.3077	6.9225		5	40	0.5	12.0603	11.7742		3.5	60	0.75	12.0907	8.22121
						3	60	0.75	12.0907	7.04675		8	60	0.75	12.0907	18.7913		5	240	3	12.3711	11.4783		6.5	60	0.75	12.0907	15.268		5.5	80	1	12.1212	12.8865
						5	80	1	12.1212	11.715		11	80	1	12.1212	25.773		8	280	3.5	12.4352	18.2707		8	80	1	12.1212	18.744		8.5	100	1.25	12.1519	19.8652
						7	100	1.25	12.1519	16.3596		14	100	1.25	12.1519	32.7192		11.5	320	4	12.5	26.128		12	100	1.25	12.1519	28.045		12.5	120	1.5	12.1827	29.1396
						9.5	120	1.5	12.1827	22.1461		17	120	1.5	12.1827	39.6298		15	360	4.5	12.5654	33.9025		16	120	1.5	12.1827	37.2987		16	140	1.75	12.2137	37.204
						11.5	140	1.75	12.2137	26.7404		19	140	1.75	12.2137	44.1797		18.5	400	5	12.6316	41.5942		20	140	1.75	12.2137	46.505		19	160	2	12.2449	44.0673
						13	160	2	12.2449	30.1513		21	160	2	12.2449	48.706		22	440	5.5	12.6984	49.203		24	160	2	12.2449	55.664		22	180	2.25	12.2762	50.8952
						14.5	180	2.25	12.2762	33.5445		22.5	180	2.25	12.2762	52.0519		25.5	480	6	12.766	56.729		27.5	180	2.25	12.2762	63.619		25	200	2.5	12.3077	57.6875
						16	200	2.5	12.3077	36.92		24	200	2.5	12.3077	55.38		28	520	6.5	12.8342	61.9593		31	200	2.5	12.3077	71.5325		28	240	3	12.3711	64.2787
						17.5	240	3	12.3711	40.1742		25.5	240	3	12.3711	58.5395		31	560	7	12.9032	68.231		34.5	240	3	12.3711	79.2005		31	280	3.5	12.4352	70.7988
						19	280	3.5	12.4352	43.3928		27	280	3.5	12.4352	266		34	600	7.5	12.973	74.4317		37	280	3.5	12.4352	84.5018		34	320	4	12.5	77.248
						20.5	320	4	12.5	46.576		28.5	320	4	12.5	64.752		37	640	8	13.0435	80.5613		40	320	4	12.5	90.88		37	360	4.5	12.5654	83.6262
						21.5	360	4.5	12.5654	48.5936		30	360	4.5	12.5654	67.805		40	680	8.5	13.1148	86.62		43	360	4.5	12.5654	97.1872		39.5	400	5	12.6316	88.8092
						22.5	400	5	12.6316	50.5875		31	400	5	12.6316	69.6983		42	720	9	13.1868	90.454		46	400	5	12.6316	103.423		42	440	5.5	12.6984	93.933
						23.5	440	5.5	12.6984	52.5577		32	440	5.5	12.6984	71.568		44	760	9.5	13.2597	94.2407		48.5	440	5.5	12.6984	108.47		44.5	480	6	12.766	98.9977
						24.5	480	6	12.766	54.5043		33	480	6	12.766	73.414		46	800	10	13.3333	97.98		50	480	6	12.766	111.233		47	520	6.5	12.8342	104.003
						25.5	520	6.5	12.8342	56.4273		34	520	6.5	12.8342	75.2363		47	840	10.5	13.4078	99.5538		51.5	520	6.5	12.8342	113.961		49.5	560	7	12.9032	108.949
						26	560	7	12.9032	57.226		35	560	7	12.9032	77.035		48	880	11	13.4831	101.104		53	560	7	12.9032	116.653		50	600	7.5	12.973	109.458
						26.5	600	7.5	12.973	58.0129								49	920	11.5	13.5593	102.63		53.5	600	7.5	12.973	117.12		55.5	640	8	13.0435	120.842
						27	640	8	13.0435	58.788														54	640	8	13.0435	117.576
						A0 0N0.6J						A1 3N0.6J						A2 5N0.6J						A3 7N0.6J						A4 10N0.6J
						测力计读数（0.01mm）	轴向变形(0.01mm)	轴向应变ζ1（%）	校正后面积Aa（cm2）	轴向应力σ（KPa）		测力计读数（0.01mm）	轴向变形(0.01mm)	轴向应变ζ1（%）	校正后面积Aa（cm2）	轴向应力σ（KPa）		测力计读数（0.01mm）	轴向变形(0.01mm)	轴向应变ζ1（%）	校正后面积Aa（cm2）	轴向应力σ（KPa）		测力计读数（0.01mm）	轴向变形(0.01mm)	轴向应变ζ1（%）	校正后面积Aa（cm2）	轴向应力σ（KPa）		测力计读数（0.01mm）	轴向变形(0.01mm)	轴向应变ζ1（%）	校正后面积Aa（cm2）	轴向应力σ（KPa）
						1	60	0.75	12.0907	2.34892		0	0	0	12	0	0	0	0	0	12	0		0	0	0	12	0		0	0	0	12	0
						2	80	1	12.1212	4.686		5	20	0.25	12.0301	11.8037	5	2	20	0.25	12.0301	4		4	20	0.25	12.0301	5		6	20	0.25	12.0301	7
						4	100	1.25	12.1519	9.34833		8	40	0.5	12.0603	18.8387	10	6	40	0.5	12.0603	14		7	40	0.5	12.0603	15		8	40	0.5	12.0603	17
						6	120	1.5	12.1827	13.987		13	60	0.75	12.0907	30.5359	15	12	60	0.75	12.0907	28		10	60	0.75	12.0907	29		10	60	0.75	12.0907	33
						8	140	1.75	12.2137	18.602		18	80	1	12.1212	42.174	20	18	80	1	12.1212	42		13	80	1	12.1212	43		11.5	80	1	12.1212	46
						10	160	2	12.2449	23.1933		22	100	1.25	12.1519	51.4158	25	24	100	1.25	12.1519	56		17	100	1.25	12.1519	57		13	100	1.25	12.1519	62
						12	180	2.25	12.2762	27.761		25.5	120	1.5	12.1827	59.4447	29	29	120	1.5	12.1827	67		21	120	1.5	12.1827	68		15	120	1.5	12.1827	72
						13.5	200	2.5	12.3077	31.1512		28	140	1.75	12.2137	65.107	33	32	140	1.75	12.2137	74		24	140	1.75	12.2137	75		16	140	1.75	12.2137	79
						15	240	3	12.3711	34.435		31	160	2	12.2449	71.8993	37	36	160	2	12.2449	83		26	160	2	12.2449	84		17.4	160	2	12.2449	87
						16.5	280	3.5	12.4352	37.6833		33	180	2.25	12.2762	76.3427	40	38.5	180	2.25	12.2762	89		27	180	2.25	12.2762	90		19	180	2.25	12.2762	92
						18	320	4	12.5	40.896		34.5	200	2.5	12.3077	79.6087	43	41	200	2.5	12.3077	94		0	200	2.5	12.3077	95		20	200	2.5	12.3077	98
						19.5	360	4.5	12.5654	44.0732		36	240	3	12.3711	82.644	46	43	240	3	12.3711	98		0	240	3	12.3711	99		21.6	240	3	12.3711	101
						21	400	5	12.6316	47.215		37.5	280	3.5	12.4352	85.6437	49	44.5	280	3.5	12.4352	101		0	280	3.5	12.4352	102		23	280	3.5	12.4352	104
						22.5	440	5.5	12.6984	50.3212		39	320	4	12.5	88.608	52	46	320	4	12.5	104		0	320	4	12.5	105		24.8	320	4	12.5	107
						24	480	6	12.766	53.392		40	360	4.5	12.5654	90.4067	55	47.5	360	4.5	12.5654	107		0	360	4.5	12.5654	108		25.4	360	4.5	12.5654	110
						25.5	520	6.5	12.8342	56.4273		41	400	5	12.6316	92.1817	58	49	400	5	12.6316	110		0	400	5	12.6316	111		26	400	5	12.6316	112
						26.5	560	7	12.9032	58.3265		42	440	5.5	12.6984	93.933	60	50.5	440	5.5	12.6984	112		0	440	5.5	12.6984	112		26	440	5.5	12.6984	113
						27.5	600	7.5	12.973	60.2021		43	480	6	12.766	95.6607	62	51.5	480	6	12.766	114		0	480	6	12.766	114		25	480	6	12.766	114.57
						28	640	8	13.0435	60.9653		44	520	6.5	12.8342	97.3647	64	52.5	520	6.5	12.8342	116		0	520	6.5	12.8342	116		23.8	520	6.5	12.8342	116.174
						29	680	8.5	13.1148	62.7995		45	560	7	12.9032	99.045	66	54	560	7	12.9032	118		0	560	7	12.9032	118		22	560	7	12.9032	118.854
						29.5	720	9	13.1868	63.5332		46	600	7.5	12.973	100.702	67	55	600	7.5	12.973	120		0	600	7.5	12.973	120		20.4	600	7.5	12.973	120.404
						30	760	9.5	13.2597	64.255		47	640	8	13.0435	102.335	68	56	640	8	13.0435	121		0	640	8	13.0435	122		18.8	640	8	13.0435	121.931
												48	680	8.5	13.1148	103.944	69	57	680	8.5	13.1148	123		23	680	8.5	13.1148	124		17.2	680	8.5	13.1148	123.433
												49	720	9	13.1868	105.53	70	58	720	9	13.1868	124		0	720	9	13.1868	125		16	720	9	13.1868	124.913
																		59	760	9.5	13.2597	126		0	760	9.5	13.2597	127		14	760	9.5	13.2597	126.368
																		60	800	10	13.3333	127		0	800	10	13.3333	131		13	800	10	13.3333	127.8
																		61	840	10.5	13.4078	129		0	840	10.5	13.4078	134		12.5	840	10.5	13.4078	129.208
																		62	880	11	13.4831	130		0	880	11	13.4831	137		11.8	880	11	13.4831	130.593
																		63	920	11.5	13.5593	131		0	920	11.5	13.5593	139		11.2	920	11.5	13.5593	131.953
																		64	960	12	13.6364	133		0	960	12	13.6364	141
																		65.5	1000	12.5	13.7143	135		0	1000	12.5	13.7143	142
																		66.5	1040	13	13.7931	136		0	1040	13	13.7931	143
																		68	1080	13.5	13.8728	139
																		69	1120	14	13.9535	140
						B0 0N0.8J						B1 3N0.8J						B2 5N0.8J						B3 7N0.8J						B4 10N0.8J
						测力计读数（0.01mm）	轴向变形(0.01mm)	轴向应变ζ1（%）	校正后面积Aa（cm2）	轴向应力σ（KPa）		测力计读数（0.01mm）	轴向变形(0.01mm)	轴向应变ζ1（%）	校正后面积Aa（cm2）	轴向应力σ（KPa）		测力计读数（0.01mm）	轴向变形(0.01mm)	轴向应变ζ1（%）	校正后面积Aa（cm2）	轴向应力σ（KPa）		测力计读数（0.01mm）	轴向变形(0.01mm)	轴向应变ζ1（%）	校正后面积Aa（cm2）	轴向应力σ（KPa）		测力计读数（0.01mm）	轴向变形(0.01mm)	轴向应变ζ1（%）	校正后面积Aa（cm2）	轴向应力σ（KPa）
						1	0	0	12	2.36667		0	0	0	12	0		0	0	0	12	0		0	0	0	12	0		0	0	0	12	0
						2	20		12	4.73333		8	20		12	18.9333		9	20		12	21.3		7	20		12	16.5667		6	20		12	14.2
						4	40	0.5	12.0603	9.41933		16	40	0.5	12.0603	37.6773		18	40	0.5	12.0603	42.387		17	40	0.5	12.0603	40.0322		13	40	0.5	12.0603	30.6128
						6	60		12	14.2		25	60		12	59.1667		28	60		12	66.2667		27	60		12	63.9		22	60		12	51.7
						8	80	1	12.1212	18.744		32	80	1	12.1212	74.976		34	80	1	12.1212	79.662		37	80	1	12.1212	86.691		32	80	1	12.1212	74.976
						10	100		12	23.6667		37	100		12	87.5667		40	100		12	94.6667		44	100		12	102.8		40	100		12	93.5
						12	120	1.5	12.1827	27.974		41.5	120	1.5	12.1827	96.7434		43	120	1.5	12.1827	100.24		50	120	1.5	12.1827	116.558		47	120	1.5	12.1827	109.565
						13.5	140		12	31.95		45	140		12	106.5		48	140		12	111		54	140		12	125.5		52	140		12	121
						15	160	2	12.2449	34.79		48	160	2	12.2449	111.328		51	160	2	12.2449	118.286		57	160	2	12.2449	132.202		56	160	2	12.2449	129.883
						16.5	180		12	39.05		50.5	180		12	116		53	180		12	122		61	180		12	141		60	180		12	138.8
						18	200		12	42.6		52.5	200		12	121		55	200		12	126		63.5	200		12	146.5		62	200		12	143
						19.5	240	3	12.3711	44.7655		54.5	240	3	12.3711	125.114		58	240	3	12.3711	133.149		66	240	3	12.3711	151.514		66	240	3	12.3711	151.514
						21	280		12	49.7		56	280		12	127		60	280		12	137		68	280		12	155		68	280		12	155
						22.5	320	4	12.5	51.12		58	320	4	12.5	131.776		64	320	4	12.5	145.408		70	320	4	12.5	159.04		70	320	4	12.5	159.04
						24	360		12	56.8		59	360		12	133		67	360		12	151		72	360		12	162.7		72	360		12	162.7
						25.5	400	5	12.6316	57.3325		60.5	400	5	12.6316	136.024		70	400	5	12.6316	157.383		74	400	5	12.6316	166.377		74	400	5	12.6316	166.377
						27	440		12	63.9		62	440		12	138		71	440		12	158.8		76	440		12	170		75.5	440		12	168.8
						28.5	480	6	12.766	63.403		63	480	6	12.766	140.154		73	480	6	12.766	162.401		77.5	480	6	12.766	172.412		77	480	6	12.766	171.299
						30	520		12	71		64.5	520		12	142		75	520		12	166		78.5	520		12	173.7		79	520		12	174.8
						30.5	560	7	12.9032	67.1305		66	560	7	12.9032	145.266		77	560	7	12.9032	169.477		80	560	7	12.9032	176.08		80	560	7	12.9032	176.08
						31	600		12	73.3667		67.5	600		12	147		79	600		12	173		81.5	600		12	178.4		81.5	600		12	178.4
						31.5	640	8	13.0435	68.586		70.5	640	8	13.0435	153.502		83.5	640	8	13.0435	181.807		82.5	640	8	13.0435	179.63		82.5	640	8	13.0435	179.63
																		84.5	680		12	183		84.5	680		12	183		83.8	680		12	181.5
																		87	720	9	13.1868	187.369		85	720	9	13.1868	183.062		84.5	720	9	13.1868	181.985
																		88.5	760		12	189		86	760		12	184		85.5	760		12	183
																		89.5	800	10	13.3333	190.635		87	800	10	13.3333	185.31		86.2	800	10	13.3333	183.606
																		91	840		12	192		87.5	840		12	185		87	840		12	184
																		92	880	11	13.4831	193.783		88.5	880	11	13.4831	186.411		88	880	11	13.4831	185.357
						C0 0N1J						C1 3N1J						C2 5N1J						C3 7N1J						C4 10N1J
						测力计读数（0.01mm）	轴向变形(0.01mm)	轴向应变ζ1（%）	校正后面积Aa（cm2）	轴向应力σ（KPa）		测力计读数（0.01mm）	轴向变形(0.01mm)	轴向应变ζ1（%）	校正后面积Aa（cm2）	轴向应力σ（KPa）		测力计读数（0.01mm）	轴向变形(0.01mm)	轴向应变ζ1（%）	校正后面积Aa（cm2）	轴向应力σ（KPa）		测力计读数（0.01mm）	轴向变形(0.01mm)	轴向应变ζ1（%）	校正后面积Aa（cm2）	轴向应力σ（KPa）		测力计读数（0.01mm）	轴向变形(0.01mm)	轴向应变ζ1（%）	校正后面积Aa（cm2）	轴向应力σ（KPa）
						1	0	0	12	0		0	0	0	12	0		0	0	0	12	0		0	0	0	12	0		0	0	0	12	0
						2	20	0.25	12.0301	4.7215		11	20	0.25	12.0301	25.9682		11	20	0.25	12.0301	25.9682		15	20	0.25	12.0301	35.4112		17	20	0.25	12.0301	40.1328
						4	40	0.5	12.0603	9.41933		21	40	0.5	12.0603	49.4515		21	40	0.5	12.0603	49.4515		30	40	0.5	12.0603	70.645		34	40	0.5	12.0603	80.0643
						6	60	0.75	12.0907	14.0935		30	60	0.75	12.0907	70.4675		29.5	60	0.75	12.0907	69.293		45	60	0.75	12.0907	105.701		51	60	0.75	12.0907	119.795
						8	80	1	12.1212	18.744		38	80	1	12.1212	89.034		39	80	1	12.1212	91.377		55	80	1	12.1212	128.865		66	80	1	12.1212	154.638
						10	100	1.25	12.1519	23.3708		45	100	1.25	12.1519	105.169		51	100	1.25	12.1519	119.191		65	100	1.25	12.1519	151.91		81	100	1.25	12.1519	189.304
						12	120	1.5	12.1827	27.974		51	120	1.5	12.1827	118.889		60	120	1.5	12.1827	139.87		75	120	1.5	12.1827	174.837		94	120	1.5	12.1827	219.13
						13.5	140	1.75	12.2137	31.3909		56	140	1.75	12.2137	130.214		75	140	1.75	12.2137	174.394		84	140	1.75	12.2137	195.321		107	140	1.75	12.2137	248.802
						15	160	2	12.2449	34.79		61	160	2	12.2449	141.479		88	160	2	12.2449	204.101		93	160	2	12.2449	215.698		117	160	2	12.2449	271.362
						16.5	180	2.25	12.2762	38.1714		66	180	2.25	12.2762	152.685		92	180	2.25	12.2762	212.834		101	180	2.25	12.2762	233.655		125	180	2.25	12.2762	289.177
						18	200	2.5	12.3077	41.535		71	200	2.5	12.3077	163.832		105	200	2.5	12.3077	242.287		108	200	2.5	12.3077	249.21		128	200	2.5	12.3077	295.36
						19.5	240	3	12.3711	44.7655		76	240	3	12.3711	174.471		111	240	3	12.3711	254.819		114	240	3	12.3711	261.706		131	240	3	12.3711	300.732
						21	280	3.5	12.4352	47.9605		80	280	3.5	12.4352	182.707		127	280	3.5	12.4352	266		120	280	3.5	12.4352	274.06		134	280	3.5	12.4352	306.034
						22.5	320	4	12.5	51.12		82	320	4	12.5	186.304		122	320	4	12.5	277.184		125	320	4	12.5	284		137	320	4	12.5	311.264
						24	360	4.5	12.5654	54.244		87	360	4.5	12.5654	196.634		126	360	4.5	12.5654	284.781		129	360	4.5	12.5654	291.561		140	360	4.5	12.5654	316.423
						25.5	400	5	12.6316	57.3325		95	400	5	12.6316	213.592		129	400	5	12.6316	290.035		133	400	5	12.6316	299.028		142	400	5	12.6316	319.263
						27	440	5.5	12.6984	60.3855		102	440	5.5	12.6984	228.123		132	440	5.5	12.6984	295.218		136	440	5.5	12.6984	304.164		144	440	5.5	12.6984	322.056
						28.5	480	6	12.766	63.403		108	480	6	12.766	240.264		135	480	6	12.766	300.33		139	480	6	12.766	309.229		146	480	6	12.766	324.801
						29	520	6.5	12.8342	64.1722		113	520	6.5	12.8342	250.05		139	520	6.5	12.8342	307.584		142	520	6.5	12.8342	314.222		147	520	6.5	12.8342	325.286
						29.5	560	7	12.9032	64.9295		118	560	7	12.9032	259.718		145	560	7	12.9032	319.145		144	560	7	12.9032	316.944		148	560	7	12.9032	325.748
						30	600	7.5	12.973	65.675		120	600	7.5	12.973	262.7								146	600	7.5	12.973	319.618		149	600	7.5	12.973	326.186
						30.5	640	8	13.0435	66.4087		122	640	8	13.0435	265.635								147	640	8	13.0435	320.068		150	640	8	13.0435	326.6
																								148	680	8.5	13.1148	320.494
																								149	720	9	13.1868	320.896
																								150	760	9.5	13.2597	321.275
																								150.5	800	10	13.3333	320.565
																								151	840	10.5	13.4078	319.843
																								152	880	11	13.4831	320.163
																								153	920	11.5	13.5593	320.459
